# Supplementary material for: High-Resolution 1H NMR Investigation of the Speciation Status of Nickel(II) and Copper(II) Ions in a Cell Culture Medium: Relevance to Their Toxicological Actions
Source: Molecules. 2025 Dec 24;31(1):85. doi: 10.3390/molecules31010085 (PMC12786676; doi:10.3390/molecules31010085)
Supplement: Supplementary file 1 [file molecules-31-00085-s001.zip]

Archive with 1 entries (1 files):
- molecules-3976700-supplementary.pdf
